# Supplementary material for: Icaritin and lenvatinib treatment for unresectable localized progressive pancreatic cancer: a report of six cases
Source: Ann Med. 2025 Jun 5;57(1):2512436. doi: 10.1080/07853890.2025.2512436 (PMC12143008; doi:10.1080/07853890.2025.2512436)
Supplement: Supplemental Material [file IANN_A_2512436_SM9400.zip]

Archive with 13 entries (12 files):
- suppl_data/
- suppl_data/Supplementary Figure 1.tif
- suppl_data/Supplementary Figure 2.tif
- suppl_data/Supplementary Figure 3.tif
- suppl_data/Supplementary Figure 4.tif
- suppl_data/Supplementary Figure 5.tif
- suppl_data/Supplementary Figure 6.tif
- suppl_data/Supplementary Figure 7.tif
- suppl_data/Supplementary Figure 8.tif
- suppl_data/Supplementary Figure 9.tif
- suppl_data/Supplementary Figure legends_0207.docx
- suppl_data/Supplementary_Table_1.docx
- suppl_data/Supplementary_Table_2.docx
